# Supplementary material for: Thermal Behavior and Smoke Suppression of Polyamide 6,6 Fabric Treated with ALD-ZnO and DOPO-Based Silane
Source: Materials (Basel). 2025 Jul 7;18(13):3195. doi: 10.3390/ma18133195 (PMC12250798; doi:10.3390/ma18133195)
Supplement: Supplementary file 1 [file materials-18-03195-s001.zip]

Archive with 1 entries (1 files):
- materials-3658245-supplementary.pdf
